# Supplementary material for: CatSperζ regulates the structural continuity of sperm Ca2+ signaling domains and is required for normal fertility
Source: eLife. 2017 Feb 23;6:e23082. doi: 10.7554/eLife.23082 (PMC5362262; doi:10.7554/eLife.23082)
Supplement: Figure 1—figure supplement 2—source data 1. — DOI: http://dx.doi.org/10.7554/eLife.23082.006 [file elife-23082-fig1-figsupp2-data1.xlsx]

## Sheet: Figure 1-figure supplement 2C
Days Post-partum	CatSper epsilon						CatSper zeta						CatSper 1
7	0	0	0				0	0	0				0	0	0
17	0.06	0.06	0				0.24	0.38	0.23				0	0	0
20	0.19	0.14	0.04				0.86	0.87	0.63				0	0	0
23	0.55	0.67	0.41				0.73	0.56	0.95				0.15	0.14	0.13
45	1.01	0.43	0.42				0.66	0.62					0.75	0.53	0.52
80	1	1.01	1				1	1	1				1.06	0.97	0.97
