# Supplementary material for: CatSperζ regulates the structural continuity of sperm Ca2+ signaling domains and is required for normal fertility
Source: eLife. 2017 Feb 23;6:e23082. doi: 10.7554/eLife.23082 (PMC5362262; doi:10.7554/eLife.23082)
Supplement: Figure 2—source data 1. — DOI: http://dx.doi.org/10.7554/eLife.23082.008 [file elife-23082-fig2-data1.xlsx]

## Sheet: Figure 2AB - Pregnancy Litter
	(n=21)	(n=25)
Male	(+/-)	(-/-)
	4	6
	5	6
	6	5
	11	0
	4	7
	5	2
	10	6
	10	1
	7	4
	11	5
	9	4
	6	4
	8	0
	4	5
	6	3
	7	4
	8	3
	11	4
	8	6
	9	4
	7	3
		6
		0
		0
		0

## Sheet: Figure 2C Sperm per egg
Sperm no. per egg
+/-	-/-
1	0
0	0
0	0
0	0
0	0
1	0
1	0
0	0
0	0
0	0
1	0
1	0
1	0
0	0
0	0
1	0
1	0
1	0
0	0
0	0
1	0
0	0
0	0
1	0
2	0
0	0
1	0
3	0
0	0
0	0
0	0
0	0
0	0
0	0
4	0
0	0
	0
	0
	0
	0
	0
	0
	0
	0
	0
	0
	0
	0
	0
	0
	0
	0
	0
	0
	0
	0
	0
	0

## Sheet: Figure 2D-In vivo fertilization
post-coitus (h)	Zeta+/-							Zeta-/-
20	50	60	100					10	35.7	18.2
27-30	100	97.5	100	84.2	90.9	93.9		50	23.8	23.8	3.4	22.2
