# Supplementary material for: CatSperζ regulates the structural continuity of sperm Ca2+ signaling domains and is required for normal fertility
Source: eLife. 2017 Feb 23;6:e23082. doi: 10.7554/eLife.23082 (PMC5362262; doi:10.7554/eLife.23082)
Supplement: Figure 2—figure supplement 2—source data 1. — DOI: http://dx.doi.org/10.7554/eLife.23082.011 [file elife-23082-fig2-figsupp2-data1.xlsx]

## Sheet: 2-supplement 2A Sperm Count
cells (10^7)
+/-	-/-
2.67	1.85
2.39	3.1
1.886	2.63
1.895	2.05
2.56	2.128
2.424	2.416
2.792	2.76

## Sheet: 2-supplement 2B Litter size
	Litter size
Male	(+/+)	(+/-)	(+/-)	(-/-)	(-/-)	(-/-)
Female	(-/-)	(-/-)	(+/-)	(+/+)	(+/-)	(-/-)
	8	4	8	6	7	5
	7	5	4	6	2	3
	8	6	6	5	6	4
	10	11	7	0	1	3
	8	4	8		4	4
	11	5	11		5	6
	9	10	8		4	4
	5	10	9		4	3
		7	7		0	6
		11				0
		9				0
		6				0

## Sheet: 2-supplement 2C in vivo fertili
	20h post-coitus				27-30h post-coitus
+/-	50	60	100		100	97.5	100	84.2	90.9	93.9
-/-	10	35.7	18.2		50	23.8	23.8	3.4	22.2

## Sheet: 2-supplement 2D CASA
VCL	+/-					-/-
Basal	331.89	309.12	283.2	305.25		327.29	299.69	273.1	332.3
120 min	403.42	294.4	310.9	348.7		355.81	307.05	354	341
ALH	+/-					-/-
Basal	16.56	14.95	14.5	15.55		16.1	15.87	14.6	15.95
120 min	18.63	17.25	16.7	18.1		17.94	15.87	16.8	17.25
LIN	+/-					-/-
Basal	33	37	40	45.5		32	34	36	45
120 min	35	31	32	34		32	30	37	30
VCF	+/-					-/-
Basal	23	28.5	33.5	32.75		21.3	23.7	29.1	24
120 min	21.5	29.5	29.2	25.3		23.1	25.3	21.7	27.35
