# Supplementary material for: CatSperζ regulates the structural continuity of sperm Ca2+ signaling domains and is required for normal fertility
Source: eLife. 2017 Feb 23;6:e23082. doi: 10.7554/eLife.23082 (PMC5362262; doi:10.7554/eLife.23082)
Supplement: Figure 3—source data 1. — DOI: http://dx.doi.org/10.7554/eLife.23082.013 [file elife-23082-fig3-data1.xlsx]

## Sheet: Figure 3B I CatSper
ICatSper (nA)
CS Zeta het	CS Zeta KO
-1.02	-0.46
-0.66	-0.32
-0.37	-0.6
-0.64	-0.41
-0.67	-0.34
-0.58
-0.84
