# Supplementary material for: CatSperζ regulates the structural continuity of sperm Ca2+ signaling domains and is required for normal fertility
Source: eLife. 2017 Feb 23;6:e23082. doi: 10.7554/eLife.23082 (PMC5362262; doi:10.7554/eLife.23082)
Supplement: Figure 4—source data 1. — DOI: http://dx.doi.org/10.7554/eLife.23082.018 [file elife-23082-fig4-data1.xlsx]

## Sheet: Figure 4B Sperm Protein
CatSper proteins (KO/WT)
1	3	4	Beta	Gamma	Epsilon
0.33				0.48
0.66	0.64	0.44	0.47	0.2	0.46
0.8	0.78	0.24	0.61	0.5	0.52
0.24	0.51	0.23	0.19	0.43	0.42
0.71

## Sheet: Figure 4D mRNA expression
Expression ratio (KO/WT)
CatSper1	gamma	beta	delta	epsilon
0.686107			0.825713
1.16362	0.640632	1.40912	1.1624
1.28	1.11111	1.17137	1.05267	0.84
1.1	1.13444	1.41	0.997337	1.14
1.11	1.47155	1.17	1.37118	0.92
1.16	0.64	1.09	1.16	0.905
