# Supplementary material for: CatSperζ regulates the structural continuity of sperm Ca2+ signaling domains and is required for normal fertility
Source: eLife. 2017 Feb 23;6:e23082. doi: 10.7554/eLife.23082 (PMC5362262; doi:10.7554/eLife.23082)
Supplement: Figure 6—source data 1. — DOI: http://dx.doi.org/10.7554/eLife.23082.023 [file elife-23082-fig6-data1.xlsx]

## Sheet: Figure 6AB-figure suplement 1A
Movie (9s)	No. of Rheotactic sperm			Rheotactic sperm (%)
Flow Rates(µm/s)	-/-	+/-		-/-	+/-
21.52	2			40
42.97	1			17
36.81	1			20
37.61	2			25
28.4	0			0
48.19	0			0
37.61	1			50
40.14	2			33
39.42	2			33
17.39	3			60
19.57	3			38
18.34	2			40
43.33	0			0
21.09	1			13
42.61	2			29
50.34	1			17
44.85	0			0
40.59	1			50
26.72	0			0
60.45	1			20
22.1	0			0
31.13	1			50
41.96	1			50
56.84	0			0
21.1873		11			100
23.5342		8			100
20.6658		9			100
18.384		11			100
32.2699		6			55
17.4062		10			83
27.8368		6			75
29.2059		7			78
33.1174		11			85
38.9846		5			100
27.5109		5			83
33.8997		6			100
26.533		9			100
29.7274		19			76
21.9696		12			100
29.9882		12			92
65.1917		7			78
50.7191		6			100
21.0569		1			100
11.9953		6			100
19.6227		5			71
19.8835		5			83
15.5156		5			100
48.6982		6			100
48.5678		8			100
18.1901		7			78
20.2535		9			82
53.8644		5			100
46.5884		2			67
44.525		2			67
47.7829		4			100
31.5476		3			75

## Sheet: Figure 6D Rotation rate
	Avg	SD	n		Avg	SD	n
	5 min				90 min
+/-	2.41	0.71	20		3.14	0.63	12
-/-	3.77	0.81	26		3.4	0.91	12
Movie set Zeta 5min (100 fps, 4 s movies)				Movie set Zeta 90min (100 fps, 4 s movies)
	KO 5 min (n=26)				KO 90 min (n=12)
	turns/2 sec	turns/sec	rps (2 turns/s)		turns/2 sec	turns/sec	rps (2 turns/s)
KO 5min 10xObj1	18	9	4.5	KO 90 min 10xObj1	13	6.5	3.25
	21	10.5	5.25		15	7.5	3.75
	11	5.5	2.75		10.4	5.2	2.6
	15	7.5	3.75		8.29	4.145	2.0725
	9.3	4.65	2.325	KO 90 min 10xObj2	14.4	7.2	3.6
	20	10	5		22	11	5.5
	14.2	7.1	3.55		15.3	7.65	3.825
	17	8.5	4.25		11	5.5	2.75
	12	6	3		15.75	7.875	3.9375
	12	6	3	KO 90 min 10xObj7	17.2	8.6	4.3
KO 5 min 10xObj4	10	5	2.5		11.33	5.665	2.8325
	16	8	4		11.76	5.88	2.94
	13.7	6.85	3.425
	16	8	4		13.7858	6.89292	3.44646
	19	9.5	4.75
	11	5.5	2.75
	14.7	7.35	3.675
	10.5	5.25	2.625
	18	9	4.5
	14.6	7.3	3.65
KO 5 min 10xObj7	16	8	4
	17	8.5	4.25
	18.8	9.4	4.7
	18	9	4.5
	15	7.5	3.75
	14	7	3.5
Avg	15.0692	7.53462	3.76731
	WT 5min (n= 20)				WT 90min (n= 12)
	turns/4sec	turns/sec	rps (2 turns/s)		turns/4sec	turns/sec	rps (2 turns/s)
Het 5 min 10xObj4		3.35	1.675	Het 90 min 10xObj-6		5.55	2.775
		3.5	1.75			7.22	3.61
		5.09091	2.54545		22	5.5	2.75
	13	3.25	1.625			5	2.5
	16	4	2			6.6	3.3
	21	5.25	2.625			9.7	4.85
Het 5 min 10xObj5	20	5	2.5			6.15	3.075
		6.99	3.495			6.19	3.095
		5.55	2.775		25	6.25	3.125
		7.96	3.98	Het 90 min 20xObj4		5.97	2.985
		3.21	1.605			5	2.5
		4.54	2.27			6.15	3.075
		3.42	1.71
		5.09	2.545
Het 5 min 10xObj7		4.66	2.33				3.13667
	29	7.25	3.625
		4.8	2.4
		2.85	1.425
		4.85	2.425
		5.83	2.915
Avg.			2.41102

## Sheet: Figure 6E IVF COCs
Fertilization rate (%)
Epididymal		Ejaculated
+/-	-/-	-/-
100	0	11
67.8571	5	22
56.7568	0	36
70.5882	0	7
58	0	42
82	0	5.5
65.2174	0
	zHet Epididymal			zKO epididymal				zKO ejaculated
# eggs	2-cell	% Fertilization		# eggs	2-cell	% Fertilization		# eggs	2-cell	% Fertilization
9	9	100		11	0	0		18	2	11
28	19	67.8571		20	1	5		17	4	22
27	15	56.7568		24	0	0		20	7	36
24	17	70.5882		21	0	0		15	1	7
12	7	58.3		28	0	0		14	6	42
17	14	82.3		23	0	0		18	1	5.5
23	15	65.2174		17	0	0
140	96			144	1			102	21

## Sheet: Figure 6F COC-free
GSH (+)						GSH (+)	GSH (-)
+/-	-/-					+/+	+/+	-/-
90.9091	0					78	94	0
57.1429	26					72	75	0
81.8182	0					84	94	2.5
88.2353	0
GSH (+) w/ COC-free					CatSperZeta IVF with COC-free
	# eggs	2-cell	% Fertilization
HET	22	20	90.9			# eggs	2-cell	% Fertilization
KO	25	0	0		WT control, COC-free in TYH	20	16	78
	# eggs	2-cell	% Fertilization		WT, COC-free in TYH-GSH	18	17	94
HET	21	12	57.1		zKO, COC-free in TYH-GSH	24	0	0
KO	23	6	26.1
	# eggs	2-cell	% Fertilization			# eggs	2-cell	% Fertilization
HET	22	18	81.8		WT control, COC-free in TYH	29	21	72
KO	20	0	0		WT, COC-free in TYH-GSH	35	25	75
	# eggs	2-cell	% Fertilization		zKO, COC-free in TYH-GSH	28	0	0
HET	17	15	88.2
KO	17	0	0			# eggs	2-cell	% Fertilization
					WT control, COC-free in TYH	44	37	84
					WT, COC-free in TYH-GSH	34	32	94
					zKO, COC-free in TYH-GSH	39	1	2.5
